# Supplementary material for: The role of epistemic trust and epistemic disruption in vaccine hesitancy, conspiracy thinking and the capacity to identify fake news
Source: PLOS Glob Public Health. 2024 Dec 4;4(12):e0003941. doi: 10.1371/journal.pgph.0003941 (PMC11616851; doi:10.1371/journal.pgph.0003941)
Supplement: S1 Table — (XLSX) [file pgph.0003941.s002.xlsx]

## Sheet: Sheet1
S1 Table– Sample demographics (Study 1 N=705, Study 2 N = 502).
Gender
	Female			Male		Non-Binary			Prefer not to say
Study 1	363 (51%)			342 (49%)		0			0
Study 2	256 (51%)			244 (49%)		3 (0.00%)
Age
	18-29			30-39		40-49			50-59		>60
Study 1	172 (24%)			125 (18%)		93 (13%)			143 (20%)		172 (34%)
Study 2	93			90		93			82		144
Ethnicity
		White		Asian/Asian British			Black/African/ Caribbean/Black British			Mixed / Multiple ethnic groups		Other/ Prefer not to say
Study 1		584 (83%)		57 (8%)			32 (4.5%)			18(2.5%)		14(2%)
Study 2		409		41			24			15		13
Marital status
	Single				Relationship/ Civil/Married		Separated/Divorced		Widowed				Prefer not to say
Study 1	191 (27%)				463 (66%)		37 (5%)		13 (2%)				1 (0.01%)
Study 2	136				301		38		17				3
Educational level
			Secondary	University degree		Postgraduate		No formal				Prefer not to say
Study 1	277(39%)			295(42%)		123 (17%)		8 (1.1%)			2 (0.3%)
Study 2	179			205		108		5			5
Income level
	< £15,000			£15,001 - £19,999		£20,000 - £29,999			£30,000 - £39,999		£40,000 - £49,999
Study 1	75			76		131			95		77
Study 2	83			46		87			85		56
	£50,000 - £59,999			£60,000 - £69,999		£70,000 - £99,999			£100,00 - £149,999		> £150,000
Study 1	71			47		61			28		4
Study 2	45			20		36			15		3
