# Supplementary material for: The role of epistemic trust and epistemic disruption in vaccine hesitancy, conspiracy thinking and the capacity to identify fake news
Source: PLOS Glob Public Health. 2024 Dec 4;4(12):e0003941. doi: 10.1371/journal.pgph.0003941 (PMC11616851; doi:10.1371/journal.pgph.0003941)
Supplement: S2 Table — (XLSX) [file pgph.0003941.s003.xlsx]

## Sheet: Sheet1
S2 Table: Summary of Spearman intercorrelations of ETMCQ subscales, conspiracy beliefs, score on the CRT and demographic measures.
	1	2	3	4	5	6	7	8
1. Trust	---	-.18***	.14***	0.01	-0.02	-.19***	-0.001	0.05
2. Mistrust		---	.34***	.30***	0.004	-.17***	-.08*	0.001
3. Credulity			---	.23***	-.12*	-.20***	-0.06	-0.07
4. CMQ				---	-.18***	-.13**	-.09*	-0.03
5. CRT					---	0.01	.13**	.15**
6. Age						---	-0.05	0.02
7. Annual income							---	.24***
8. Education level								---
Note: CRT = cognitive reflection test; CMQ = conspiracy mentality questionnaire; ETMCQ = epistemic trust, mistrust and credulity questionnaire.
*p < .05
**p < .01
***p < .001
