# Supplementary material for: The role of epistemic trust and epistemic disruption in vaccine hesitancy, conspiracy thinking and the capacity to identify fake news
Source: PLOS Glob Public Health. 2024 Dec 4;4(12):e0003941. doi: 10.1371/journal.pgph.0003941 (PMC11616851; doi:10.1371/journal.pgph.0003941)
Supplement: S3 Table — (XLSX) [file pgph.0003941.s004.xlsx]

## Sheet: Sheet1
S3 Table: Summary of Spearman intercorrelations of ETMCQ subscales, conspiracy beliefs, score on the CRT and demographic measures.
	1	2	3	4	5	6	7
1. Trust	---	-.33***	0.04	-0.03	-.12**	0.06	0.05
2. Mistrust		---	.33***	.10*	-.16***	-.13**	0.01
3. Credulity			---	.15**	-.11*	-0.04	-0.07
4. DD				---	0.03	-.14**	-0.08
5. Age					---	-.11*	0.08
6. Annual income						---	.22***
7. Education level							---
Note: DD: Delay Discounting; ETMCQ = epistemic trust, mistrust and credulity questionnaire.
*p < .05
**p < .01
***p < .001
